# Supplementary material for: Predicting circulating biomarker response and its impact on the survival of advanced melanoma patients treated with adjuvant therapy
Source: Sci Rep. 2020 May 4;10:7478. doi: 10.1038/s41598-020-63441-6 (PMC7198615; doi:10.1038/s41598-020-63441-6)
Supplement: Supplementary file 2 — Supplementary codes. [file 41598_2020_63441_MOESM2_ESM.zip]

Archive with 4 entries (4 files):
- SM_simulation_codes/Friberg.txt
- SM_simulation_codes/Joint_model.txt
- SM_simulation_codes/LDH_model.txt
- SM_simulation_codes/SM_simulation_codes.R
