# Supplementary material for: Predicting circulating biomarker response and its impact on the survival of advanced melanoma patients treated with adjuvant therapy
Source: Sci Rep. 2020 May 4;10:7478. doi: 10.1038/s41598-020-63441-6 (PMC7198615; doi:10.1038/s41598-020-63441-6)
Supplement: Supplementary file 2 — Supplementary codes. [file 41598_2020_63441_MOESM2_ESM.zip › SM_simulation_codes/Friberg.txt]

[LONGITUDINAL]
input = {CIRC0,MTT,slope,KE,gamma}

EQUATION: 
A1_0=0
A2_0 = CIRC0
A3_0 = CIRC0
A4_0 = CIRC0
A5_0 = CIRC0
circ_0 = CIRC0
Ktr= 4/MTT
ddt_A1 = -KE*A1
Drug_eff= slope*(A1/100)
ddt_A2 = Ktr*A2*(1-Drug_eff)*((CIRC0/circ)^gamma)- Ktr*A2
ddt_A3 = Ktr*A2- Ktr*A3
ddt_A4 = Ktr*A3- Ktr*A4
ddt_A5 = Ktr*A4- Ktr*A5
ddt_circ = Ktr*A5- Ktr*circ
