# Supplementary material for: Predicting circulating biomarker response and its impact on the survival of advanced melanoma patients treated with adjuvant therapy
Source: Sci Rep. 2020 May 4;10:7478. doi: 10.1038/s41598-020-63441-6 (PMC7198615; doi:10.1038/s41598-020-63441-6)
Supplement: Supplementary file 2 — Supplementary codes. [file 41598_2020_63441_MOESM2_ESM.zip › SM_simulation_codes/LDH_model.txt]

[LONGITUDINAL]
input = {MTT,kout, kprol,emax,c50,ldh0}

EQUATION: 
LDH_0 = ldh0
AT_0 = 1
ksyn=kout*ldh0
Ktr=3/MTT
ddt_Tr1 = -Ktr*Tr1
ddt_Tr2 = Ktr*Tr1 - Ktr*Tr2
ddt_LDH = ksyn*(AT) - kout*LDH
ddt_AT = kprol*AT - AT*(emax*Tr2/(c50+Tr2))
