# Supplementary material for: Predicting circulating biomarker response and its impact on the survival of advanced melanoma patients treated with adjuvant therapy
Source: Sci Rep. 2020 May 4;10:7478. doi: 10.1038/s41598-020-63441-6 (PMC7198615; doi:10.1038/s41598-020-63441-6)
Supplement: Supplementary file 2 — Supplementary codes. [file 41598_2020_63441_MOESM2_ESM.zip › SM_simulation_codes/SM_simulation_codes.R]

setwd("C:\\Users\\Itziar\\Documents\\Melanoma\\Publicacion\\Scientific_Reports\\SM_simulation_codes")

library(mlxR)
library(ggplot2)

########################################################################################################
#Model for LDH dynamics

p<-c(MTT=22.3, kout=0.321, kprol=0.0029,emax=0.0077,c50=23.7,ldh0=225)

out<-list(name=c('LDH',"Tr1","AT","Tr2"), time=seq(0, 250, by=3)) #weeks
ind <- list(time=seq(16,by=0.2,length.out=20), amount=20*1.8,target='Tr1') #length.out=5*4,BSURF=1.8
man <- list(time=seq(20,by=1/3,length.out = 132), amount=10*1.8,target='Tr1') #length.out=11*4*3

res <- simulx(model     = 'LDH_model.txt', 
              parameter = p, 
              output    = out,
              treatment = list(ind,man))


ggplot(res$LDH,aes(x=time,y=LDH))+geom_line(size=1.3)+xlab("Time (weeks)")+ylab("LDH (U/L)")

########################################################################################################
#Joint model
p_joint<-c(MTT=22.3, kout=0.321, kprol=0.0029,emax=0.0077,c50=23.7,ldh0=225,base=0.002,beta=0.397)

out_joint<-list(name=c('LDH',"S","Death","haz"), time=seq(0, 250, by=3)) #weeks
ind <- list(time=seq(16,by=0.2,length.out=20), amount=20*1.8,target='Tr1') #length.out=5*4,BSURF=1.8
man <- list(time=seq(20,by=1/3,length.out = 132), amount=10*1.8,target='Tr1') #length.out=11*4*3

res_joint <- simulx(model     = 'Joint_model.txt', 
                    parameter = p_joint, 
                    output    = out_joint,
                    treatment = list(ind,man))


ggplot(res_joint$LDH,aes(x=time,y=LDH))+geom_line(size=1.3)+xlab("Time (weeks)")+ylab("LDH (U/L)")

ggplot() + geom_line(data=res_joint$haz, aes(x=time, y=haz)) +xlab("Time (weeks)")+
  ylab("hazard")  + theme(legend.position="none")

#######################################################################################################
##############################################################################
# NEUTROPENIA

ind <- list(time=seq(16,by=0.2,length.out=20), amount=20*1.8,target='A1') #length.out=5*4,BSURF=1.8
man <- list(time=seq(20,by=1/3,length.out = 132), amount=10*1.8,target='A1') #length.out=11*4*3
p2<-c(MTT=0.52, CIRC0=3.41, gamma=0.161,slope=0.0425,KE=0.389)
out_neutro<-list(name=c("A1","circ"), time=seq(0, 250, by=3)) #weeks
neutro <- simulx(model     = 'Friberg.txt', 
                 parameter = p2, 
                 output    = out_neutro,
                 treatment = list(ind,man))

ggplot(neutro$circ,aes(x=time,y=circ))+geom_line(size=1.3)+xlab("Time (weeks)")+
  ylab("Absolute Neutrophil counts [10^9/L]")
